# Supplementary material for: Ethephon-Induced Ethylene Enhances Protein Degradation in Source Leaves, but Its High Endogenous Level Inhibits the Development of Regenerative Organs in Brassica napus
Source: Plants (Basel). 2021 Sep 23;10(10):1993. doi: 10.3390/plants10101993 (PMC8537263; doi:10.3390/plants10101993)
Supplement: Supplementary file 1 [file plants-10-01993-s001.zip]

Archive with 1 entries (1 files):
- plants-1374272-supplementary.pdf
